# Supplementary material for: Environment Disaster: A Cross-Sectional Study of the Determinants for the Preparation of Azorean Nurses
Source: Healthcare (Basel). 2025 Feb 2;13(3):303. doi: 10.3390/healthcare13030303 (PMC11817137; doi:10.3390/healthcare13030303)
Supplement: Supplementary file 1 [file healthcare-13-00303-s001.zip]

Archive with 1 entries (1 files):
- healthcare-3396215-supplementary.pdf
